# Supplementary material for: Sequence and cultivation study of Muribaculaceae reveals novel species, host preference, and functional potential of this yet undescribed family
Source: Microbiome. 2019 Feb 19;7:28. doi: 10.1186/s40168-019-0637-2 (PMC6381624; doi:10.1186/s40168-019-0637-2)
Supplement: Supplementary file 3 — Table S2. Discriminative KEGG Orthologies between S24-7 family members and other Bacteroidales spp. (XLSX 33 kb) [file 40168_2019_637_MOESM3_ESM.xlsx]

## Sheet: Supplementary-Table-S2
LEGEND:
	Specific to S24-7
	Specific to other Bacteroidales
Gradient of green	Increasing prevalence in the bacterial group enriched for the corresponding KOs
Gradient of red	Increasing prevalence in the other bacterial group (significantly lower)
	KOs with a difference in prevalence between S24-7 isolates and other Bacteroidales >70%
P-values were obtained using the Chi-square test followed by adjustment for multiple comparisons
KO	Isolates (27)	MGS (59)	Omerod (30)	UBA (37)	Total MGS (127)	Bacteroidales (132)	Diff. Prevalence	Adjusted P-value
K01577	100	88.1356	66.6667	35.1351	67.4603	0.8	99.2	3.80864e-29
K07749	100	88.1356	66.6667	29.7297	65.873	0.8	99.2	3.80864e-29
K01821	92.5926	15.2542	33.3333	5.40541	16.6667	4.8	87.7926	5.9565e-21
K07088	100	86.4407	66.6667	35.1351	66.6667	14.4	85.6	2.097e-15
K01058	100	89.8305	90	89.1892	89.6825	16	84	1.88938e-14
K07054	100	83.0508	70	48.6486	69.8413	18.4	81.6	3.54154e-13
K11921	100	91.5254	70	37.8378	70.6349	24	76	9.05047e-11
K21993	88.8889	74.5763	76.6667	62.1622	71.4286	16.8	72.0889	7.64525e-11
K07126	100	76.2712	66.6667	56.7568	68.254	28	72	2.122e-09
K06143	88.8889	23.7288	13.3333	21.6216	20.6349	17.6	71.2889	1.73808e-10
K00283	100	88.1356	93.3333	86.4865	88.8889	29.6	70.4	6.56113e-09
K00282	100	89.8305	93.3333	91.8919	91.2698	29.6	70.4	6.56113e-09
K03549	92.5926	61.0169	63.3333	59.4595	61.1111	23.2	69.3926	3.45127e-09
K04486	100	88.1356	96.6667	70.2703	84.9206	31.2	68.8	1.84723e-08
K07657	70.3704	61.0169	80	32.4324	57.1429	1.6	68.7704	3.39874e-17
K18430	77.7778	84.7458	80	67.5676	78.5714	9.6	68.1778	7.42454e-12
K12132	100	86.4407	93.3333	97.2973	91.2698	32	68	3.03874e-08
K19286	96.2963	61.0169	66.6667	29.7297	53.1746	30.4	65.8963	7.77441e-08
K13694	96.2963	66.1017	73.3333	64.8649	67.4603	30.4	65.8963	7.77441e-08
K01297	100	91.5254	96.6667	97.2973	94.4444	34.4	65.6	1.28615e-07
K18234	85.1852	20.339	33.3333	13.5135	21.4286	20	65.1852	1.39233e-08
K00940	100	84.7458	86.6667	72.973	81.746	36	64	3.26214e-07
K07387	100	89.8305	90	56.7568	80.1587	36.8	63.2	5.09863e-07
K18820	62.963	37.2881	40	29.7297	35.7143	0	62.963	3.39874e-17
K03149	100	88.1356	90	78.3784	85.7143	37.6	62.4	7.53279e-07
K01754	81.4815	72.8814	70	62.1622	69.0476	19.2	62.2815	4.99989e-08
K02839	66.6667	25.4237	30	0	19.0476	4.8	61.8667	2.2962e-12
K01935	100	89.8305	90	72.973	84.9206	39.2	60.8	1.607e-06
K01442	100	86.4407	90	75.6757	84.127	39.2	60.8	1.607e-06
K11537	100	72.8814	56.6667	27.027	55.5556	39.2	60.8	1.607e-06
K00833	100	94.9153	86.6667	81.0811	88.8889	40	60	1.99413e-06
K07735	92.5926	79.661	70	56.7568	70.6349	32.8	59.7926	1.94078e-06
K01487	62.963	18.6441	20	43.2432	26.1905	3.2	59.763	7.56989e-13
K07079	96.2963	59.322	80	45.9459	60.3175	36.8	59.4963	2.42497e-06
K18139	88.8889	66.1017	60	32.4324	54.7619	30.4	58.4889	2.52777e-06
K06213	100	91.5254	93.3333	89.1892	91.2698	42.4	57.6	5.85582e-06
K18369	74.0741	37.2881	43.3333	13.5135	31.746	18.4	55.6741	1.15769e-06
K03154	96.2963	86.4407	93.3333	81.0811	86.5079	40.8	55.4963	1.60454e-05
K00259	100	96.6102	93.3333	83.7838	92.0635	44.8	55.2	1.60454e-05
K17836	100	88.1356	63.3333	35.1351	66.6667	44.8	55.2	1.60454e-05
K08223	92.5926	62.7119	66.6667	18.9189	50.7937	38.4	54.1926	2.7925e-05
K03581	62.963	15.2542	16.6667	5.40541	12.6984	8.8	54.163	1.99678e-08
K19271	92.5926	37.2881	43.3333	40.5405	39.6825	39.2	53.3926	3.89932e-05
K22041	55.5556	1.69492	6.66667	2.7027	3.1746	2.4	53.1556	1.63022e-11
K03150	100	88.1356	96.6667	94.5946	92.0635	47.2	52.8	4.17205e-05
K03932	59.2593	11.8644	6.66667	16.2162	11.9048	8	51.2593	5.68303e-08
K01151	100	76.2712	80	32.4324	64.2857	49.6	50.4	0.000100131
K00528	85.1852	94.9153	83.3333	91.8919	91.2698	35.2	49.9852	0.000132645
K01858	100	94.9153	100	86.4865	93.6508	50.4	49.6	0.000127984
K01066	51.8519	30.5085	23.3333	56.7568	36.5079	2.4	49.4519	1.97363e-10
K06076	85.1852	69.4915	60	70.2703	67.4603	36	49.1852	0.000186784
K01768	51.8519	37.2881	23.3333	51.3514	38.0952	3.2	48.6519	1.33405e-09
K01926	100	88.1356	93.3333	89.1892	89.6825	52.8	47.2	0.00026755
K02566	55.5556	13.5593	10	13.5135	12.6984	8.8	46.7556	1.27161e-06
K03442	100	96.6102	96.6667	94.5946	96.0317	54.4	45.6	0.000451896
K03310	81.4815	62.7119	76.6667	70.2703	68.254	36	45.4815	0.000711988
K03332	96.2963	64.4068	70	27.027	54.7619	51.2	45.0963	0.000711988
K07173	100	67.7966	70	75.6757	70.6349	55.2	44.8	0.000582847
K03772	62.963	84.7458	73.3333	70.2703	77.7778	18.4	44.563	0.000133122
K03525	100	93.2203	100	86.4865	92.8571	56	44	0.000711988
K07507	100	86.4407	90	59.4595	79.3651	56	44	0.000711988
K09797	100	89.8305	93.3333	86.4865	89.6825	56	44	0.000711988
K08289	100	86.4407	96.6667	78.3784	86.5079	56	44	0.000711988
K03719	74.0741	33.8983	56.6667	5.40541	30.9524	30.4	43.6741	0.000951862
K13043	96.2963	45.7627	60	16.2162	40.4762	52.8	43.4963	0.00111473
K07138	74.0741	74.5763	63.3333	35.1351	60.3175	31.2	42.8741	0.00128722
K08156	74.0741	66.1017	63.3333	29.7297	54.7619	31.2	42.8741	0.00128722
K00113	66.6667	28.8136	26.6667	32.4324	29.3651	24	42.6667	0.000711988
K00112	66.6667	28.8136	26.6667	37.8378	30.9524	24	42.6667	0.000711988
K06926	59.2593	15.2542	20	10.8108	15.0794	16.8	42.4593	0.000211107
K03473	100	94.9153	96.6667	94.5946	95.2381	57.6	42.4	0.00111473
K03116	100	76.2712	93.3333	81.0811	81.746	57.6	42.4	0.00111473
K06890	100	98.3051	93.3333	94.5946	96.0317	57.6	42.4	0.00111473
K01572	100	96.6102	90	86.4865	92.0635	57.6	42.4	0.00111473
K02775	70.3704	37.2881	33.3333	27.027	33.3333	28	42.3704	0.00120359
K15635	96.2963	27.1186	50	16.2162	29.3651	54.4	41.8963	0.00164381
K03474	100	96.6102	100	91.8919	96.0317	58.4	41.6	0.00134641
K01778	100	76.2712	83.3333	48.6486	69.8413	58.4	41.6	0.00134641
K03606	81.4815	77.9661	83.3333	72.973	77.7778	40	41.4815	0.00263956
K01092	85.1852	50.8475	56.6667	29.7297	46.0317	44	41.1852	0.00284604
K03118	100	76.2712	90	81.0811	80.9524	59.2	40.8	0.00164381
K00558	100	64.4068	73.3333	62.1622	65.873	59.2	40.8	0.00164381
K11065	100	79.661	76.6667	32.4324	65.0794	59.2	40.8	0.00164381
K15383	44.4444	69.4915	46.6667	75.6757	65.873	4	40.4444	6.24207e-07
K03218	100	89.8305	90	56.7568	80.1587	60	40	0.00201416
K01755	100	45.7627	63.3333	21.6216	42.8571	60	40	0.00201416
K05776	81.4815	23.7288	46.6667	10.8108	25.3968	41.6	39.8815	0.00426715
K09702	62.963	33.8983	46.6667	21.6216	33.3333	23.2	39.763	0.00164381
K03187	44.4444	27.1186	40	8.10811	24.6032	4.8	39.6444	1.94078e-06
K03189	44.4444	28.8136	36.6667	5.40541	23.8095	4.8	39.6444	1.94078e-06
K03188	44.4444	27.1186	40	8.10811	24.6032	4.8	39.6444	1.94078e-06
K01428	44.4444	28.8136	40	8.10811	25.3968	4.8	39.6444	1.94078e-06
K01429	44.4444	28.8136	40	8.10811	25.3968	4.8	39.6444	1.94078e-06
K01430	44.4444	28.8136	40	8.10811	25.3968	4.8	39.6444	1.94078e-06
K03190	44.4444	27.1186	40	8.10811	24.6032	4.8	39.6444	1.94078e-06
K21556	100	96.6102	90	78.3784	89.6825	60.8	39.2	0.00243848
K06188	74.0741	74.5763	73.3333	43.2432	65.0794	35.2	38.8741	0.00501099
K15977	96.2963	50.8475	63.3333	40.5405	50.7937	57.6	38.6963	0.00369874
K07282	96.2963	88.1356	73.3333	83.7838	83.3333	57.6	38.6963	0.00369874
K03800	77.7778	69.4915	83.3333	72.973	73.8095	39.2	38.5778	0.00600085
K07458	70.3704	49.1525	56.6667	29.7297	45.2381	32	38.3704	0.00504233
K01847	100	98.3051	100	86.4865	95.2381	62.4	37.6	0.00351369
K07588	100	96.6102	96.6667	94.5946	96.0317	62.4	37.6	0.00351369
K03558	100	89.8305	76.6667	75.6757	82.5397	62.4	37.6	0.00351369
K03559	100	96.6102	100	97.2973	97.619	62.4	37.6	0.00351369
K07075	55.5556	59.322	60	29.7297	50.7937	18.4	37.1556	0.0019695
K01438	96.2963	45.7627	63.3333	10.8108	39.6825	59.2	37.0963	0.00555001
K07089	66.6667	81.3559	70	37.8378	65.873	29.6	37.0667	0.00638476
K10026	100	94.9153	93.3333	89.1892	92.8571	63.2	36.8	0.00426715
K13566	100	91.5254	93.3333	91.8919	92.0635	63.2	36.8	0.00426715
K00145	100	98.3051	100	83.7838	94.4444	63.2	36.8	0.00426715
K03742	74.0741	88.1356	93.3333	94.5946	91.2698	37.6	36.4741	0.0106691
K00930	96.2963	42.3729	60	32.4324	43.6508	60	36.2963	0.00672588
K01940	96.2963	45.7627	63.3333	18.9189	42.0635	60	36.2963	0.00672588
K03976	85.1852	88.1356	90	91.8919	89.6825	49.6	35.5852	0.0139871
K03885	96.2963	83.0508	76.6667	64.8649	76.1905	60.8	35.4963	0.0081299
K00821	96.2963	45.7627	63.3333	18.9189	42.0635	60.8	35.4963	0.0081299
K03113	100	96.6102	96.6667	97.2973	96.8254	64.8	35.2	0.00619304
K07273	100	94.9153	83.3333	56.7568	80.9524	64.8	35.2	0.00619304
K07713	92.5926	16.9492	23.3333	5.40541	15.0794	57.6	34.9926	0.012027
K02481	74.0741	62.7119	63.3333	29.7297	53.1746	39.2	34.8741	0.0176013
K03321	100	96.6102	90	72.973	88.0952	65.6	34.4	0.00749493
K01737	100	94.9153	93.3333	91.8919	93.6508	65.6	34.4	0.00749493
K07238	81.4815	91.5254	90	51.3514	79.3651	47.2	34.2815	0.0212188
K01185	92.5926	28.8136	63.3333	16.2162	33.3333	58.4	34.1926	0.0147582
K19157	48.1481	35.5932	33.3333	21.6216	30.9524	14.4	33.7481	0.00277237
K03313	100	89.8305	90	40.5405	75.3968	66.4	33.6	0.00890702
K07455	40.7407	3.38983	6.66667	5.40541	4.7619	7.2	33.5407	0.000261768
K03147	92.5926	52.5424	76.6667	70.2703	63.4921	59.2	33.3926	0.0179098
K01805	74.0741	40.678	43.3333	27.027	37.3016	40.8	33.2741	0.0274031
K09922	96.2963	93.2203	93.3333	94.5946	93.6508	63.2	33.0963	0.0147582
K01673	74.0741	62.7119	56.6667	43.2432	55.5556	41.6	32.4741	0.0330153
K20866	85.1852	88.1356	86.6667	78.3784	84.9206	52.8	32.3852	0.0302438
K01209	70.3704	38.9831	36.6667	24.3243	34.127	38.4	31.9704	0.0357758
K01077	96.2963	83.0508	93.3333	83.7838	85.7143	64.8	31.4963	0.0214539
K01081	96.2963	96.6102	96.6667	72.973	89.6825	64.8	31.4963	0.0214539
K00759	100	100	96.6667	100	99.2063	70.4	29.6	0.0223606
K01095	51.8519	59.322	40	16.2162	42.0635	22.4	29.4519	0.0316847
K07403	48.1481	42.3729	36.6667	13.5135	32.5397	19.2	28.9481	0.0273752
K01156	48.1481	38.9831	46.6667	75.6757	51.5873	19.2	28.9481	0.0273752
K12984	29.6296	44.0678	36.6667	51.3514	44.4444	0.8	28.8296	3.83457e-06
K08714	29.6296	5.08475	6.66667	0	3.96825	0.8	28.8296	3.83457e-06
K03455	100	93.2203	96.6667	94.5946	94.4444	71.2	28.8	0.026673
K01079	100	74.5763	70	45.9459	65.0794	72	28	0.0302438
K00331	100	98.3051	93.3333	97.2973	96.8254	72	28	0.0302438
K00788	100	96.6102	100	86.4865	94.4444	72	28	0.0302438
K00941	100	88.1356	96.6667	81.0811	88.0952	72	28	0.0302438
K03748	44.4444	25.4237	43.3333	62.1622	40.4762	16.8	27.6444	0.029542
K02008	29.6296	23.7288	30	5.40541	19.8413	2.4	27.2296	0.000127984
K01911	100	93.2203	96.6667	67.5676	86.5079	72.8	27.2	0.0357758
K05970	100	72.8814	80	40.5405	65.0794	72.8	27.2	0.0357758
K07454	33.3333	3.38983	23.3333	2.7027	7.93651	6.4	26.9333	0.00271337
K09758	40.7407	52.5424	43.3333	24.3243	42.0635	14.4	26.3407	0.0302438
K07783	40.7407	8.47458	6.66667	8.10811	7.93651	14.4	26.3407	0.0302438
K08981	29.6296	8.47458	13.3333	8.10811	9.52381	4	25.6296	0.00124435
K09167	29.6296	6.77966	13.3333	8.10811	8.73016	4	25.6296	0.00124435
K19425	29.6296	8.47458	3.33333	2.7027	5.55556	4.8	24.8296	0.00280573
K02007	29.6296	23.7288	30	5.40541	19.8413	5.6	24.0296	0.00592793
K02006	29.6296	25.4237	36.6667	5.40541	22.2222	5.6	24.0296	0.00592793
K01195	33.3333	3.38983	6.66667	0	3.1746	9.6	23.7333	0.0273692
K00970	25.9259	16.9492	16.6667	8.10811	14.2857	2.4	23.5259	0.000877263
K06413	29.6296	15.2542	26.6667	18.9189	19.0476	6.4	23.2296	0.0116411
K04764	25.9259	11.8644	6.66667	2.7027	7.93651	3.2	22.7259	0.00243848
K09968	25.9259	5.08475	10	5.40541	6.34921	3.2	22.7259	0.00243848
K21749	25.9259	10.1695	16.6667	2.7027	9.52381	4	21.9259	0.00594216
K03639	25.9259	5.08475	6.66667	2.7027	4.7619	4	21.9259	0.00594216
K08159	25.9259	10.1695	13.3333	0	7.93651	5.6	20.3259	0.026673
K00008	22.2222	3.38983	0	0	1.5873	2.4	19.8222	0.00481922
K01750	22.2222	5.08475	0	2.7027	3.1746	2.4	19.8222	0.00481922
K00984	18.5185	0	0	0	0	0	18.5185	0.000328366
K05838	18.5185	0	3.33333	2.7027	1.5873	0	18.5185	0.000328366
K03758	22.2222	16.9492	20	8.10811	15.0794	4	18.2222	0.0294416
K14940	18.5185	5.08475	0	5.40541	3.96825	0.8	17.7185	0.00235456
K13001	18.5185	1.69492	0	0	0.793651	0.8	17.7185	0.00235456
K05811	18.5185	3.38983	3.33333	0	2.38095	2.4	16.1185	0.027552
K17250	18.5185	1.69492	3.33333	0	1.5873	2.4	16.1185	0.027552
K03462	14.8148	1.69492	10	0	3.1746	0	14.8148	0.00264148
K15586	14.8148	0	0	0	0	0	14.8148	0.00264148
K03451	14.8148	3.38983	0	2.7027	2.38095	0.8	14.0148	0.0165044
K03685	0	3.38983	3.33333	13.5135	6.34921	100	-100	4.65054e-30
K03284	0	16.9492	23.3333	16.2162	18.254	96.8	-96.8	1.23302e-25
K03575	0	0	0	13.5135	3.96825	93.6	-93.6	7.51398e-22
K01938	0	0	6.66667	2.7027	2.38095	81.6	-81.6	3.54154e-13
K13993	7.40741	0	6.66667	16.2162	6.34921	84	-76.5926	2.71694e-12
K00656	0	1.69492	3.33333	5.40541	3.1746	73.6	-73.6	6.41396e-10
K08968	3.7037	8.47458	0	21.6216	10.3175	72.8	-69.0963	9.4382e-09
K03814	0	3.38983	10	16.2162	8.73016	68.8	-68.8	1.84723e-08
K03811	18.5185	42.3729	30	40.5405	38.8889	85.6	-67.0815	4.41856e-10
K00949	3.7037	3.38983	3.33333	0	2.38095	68	-64.2963	2.17698e-07
K00432	0	0	0	16.2162	4.7619	62.4	-62.4	7.53279e-07
K06975	0	1.69492	6.66667	2.7027	3.1746	61.6	-61.6	1.15145e-06
K05516	3.7037	0	3.33333	2.7027	1.5873	64	-60.2963	1.89362e-06
K02824	0	0	0	5.40541	1.5873	60	-60	1.99413e-06
K03816	3.7037	1.69492	13.3333	2.7027	4.7619	63.2	-59.4963	2.42497e-06
K02051	3.7037	0	0	0	0	62.4	-58.6963	3.58733e-06
K01759	3.7037	25.4237	30	43.2432	31.746	62.4	-58.6963	3.58733e-06
K00929	3.7037	49.1525	33.3333	54.0541	46.8254	61.6	-57.8963	5.25624e-06
K00639	18.5185	22.0339	13.3333	32.4324	23.0159	76	-57.4815	1.89095e-06
K06901	3.7037	5.08475	0	0	2.38095	60.8	-57.0963	7.63047e-06
K06973	0	0	6.66667	13.5135	5.55556	56	-56	1.18509e-05
K00281	0	0	0	0	0	55.2	-55.2	1.60454e-05
K01534	18.5185	23.7288	30	37.8378	29.3651	73.6	-55.0815	7.27695e-06
K03925	3.7037	1.69492	0	0	0.793651	57.6	-53.8963	3.10705e-05
K01533	40.7407	16.9492	20	16.2162	17.4603	94.4	-53.6593	1.34598e-09
K00226	0	0	0	0	0	53.6	-53.6	3.10251e-05
K07106	0	32.2034	20	56.7568	36.5079	53.6	-53.6	3.10251e-05
K04047	3.7037	0	6.66667	2.7027	2.38095	56.8	-53.0963	4.27745e-05
K01665	25.9259	10.1695	16.6667	8.10811	11.1111	78.4	-52.4741	9.75608e-06
K02371	0	10.1695	0	18.9189	10.3175	52	-52	5.57924e-05
K00937	0	10.1695	3.33333	0	5.55556	51.2	-51.2	7.49701e-05
K07011	0	28.8136	3.33333	13.5135	18.254	51.2	-51.2	7.49701e-05
K11068	0	1.69492	0	0	0.793651	51.2	-51.2	7.49701e-05
K02619	25.9259	10.1695	16.6667	8.10811	11.1111	76.8	-50.8741	2.78026e-05
K21575	22.2222	44.0678	56.6667	37.8378	45.2381	72.8	-50.5778	5.57924e-05
K01953	0	3.38983	36.6667	2.7027	11.1111	50.4	-50.4	0.000100131
K03644	22.2222	18.6441	10	21.6216	17.4603	72	-49.7778	8.54234e-05
K02117	0	0	0	0	0	49.6	-49.6	0.000127984
K02118	0	0	0	0	0	49.6	-49.6	0.000127984
K16345	0	0	0	0	0	49.6	-49.6	0.000127984
K00868	0	1.69492	0	0	0.793651	49.6	-49.6	0.000127984
K02124	0	0	0	0	0	49.6	-49.6	0.000127984
K15876	0	0	0	8.10811	2.38095	48.8	-48.8	0.000166131
K03322	0	0	0	2.7027	0.793651	48.8	-48.8	0.000166131
K02123	0	0	0	0	0	48.8	-48.8	0.000166131
K02036	0	1.69492	3.33333	2.7027	2.38095	48	-48	0.000211107
K02037	0	1.69492	0	2.7027	1.5873	48	-48	0.000211107
K06885	0	1.69492	0	0	0.793651	48	-48	0.000211107
K02038	0	1.69492	0	2.7027	1.5873	48	-48	0.000211107
K02121	0	0	0	0	0	48	-48	0.000211107
K01744	18.5185	15.2542	10	13.5135	13.4921	66.4	-47.8815	0.00026755
K03642	0	1.69492	0	2.7027	1.5873	47.2	-47.2	0.00026755
K09680	0	0	0	13.5135	3.96825	47.2	-47.2	0.00026755
K03385	0	0	0	8.10811	2.38095	47.2	-47.2	0.00026755
K09155	0	0	0	0	0	47.2	-47.2	0.00026755
K01241	0	0	0	0	0	46.4	-46.4	0.000345933
K01057	0	0	0	0	0	46.4	-46.4	0.000345933
K05801	0	0	0	0	0	45.6	-45.6	0.000451896
K06911	0	0	0	0	0	44.8	-44.8	0.000582847
K02120	0	0	0	0	0	44.8	-44.8	0.000582847
K07727	0	11.8644	0	16.2162	10.3175	44	-44	0.000711988
K21071	0	0	0	0	0	44	-44	0.000711988
K01647	0	0	0	0	0	43.2	-43.2	0.000904393
K00036	0	0	0	0	0	43.2	-43.2	0.000904393
K00033	0	0	0	0	0	43.2	-43.2	0.000904393
K03289	3.7037	15.2542	40	27.027	24.6032	46.4	-42.6963	0.00134641
K05995	0	0	3.33333	0	0.793651	42.4	-42.4	0.00111473
K03778	0	0	0	0	0	42.4	-42.4	0.00111473
K00018	25.9259	37.2881	30	32.4324	34.127	68	-42.0741	0.00167934
K01681	3.7037	15.2542	3.33333	27.027	15.873	45.6	-41.8963	0.00164381
K01620	11.1111	22.0339	26.6667	24.3243	23.8095	52.8	-41.6889	0.00243848
K00231	0	0	0	0	0	41.6	-41.6	0.00134641
K07007	0	0	0	0	0	41.6	-41.6	0.00134641
K00031	3.7037	13.5593	3.33333	27.027	15.0794	44.8	-41.0963	0.0020445
K09790	0	0	0	0	0	40.8	-40.8	0.00164381
K07078	0	0	0	0	0	40.8	-40.8	0.00164381
K07443	0	0	0	2.7027	0.793651	40.8	-40.8	0.00164381
K00077	7.40741	0	23.3333	2.7027	6.34921	48	-40.5926	0.00282312
K01817	33.3333	16.9492	36.6667	2.7027	17.4603	73.6	-40.2667	0.00199485
K18138	0	0	0	0	0	40	-40	0.00201416
K11927	0	1.69492	0	0	0.793651	40	-40	0.00201416
K15987	29.6296	40.678	40	40.5405	40.4762	69.6	-39.9704	0.00284604
K02039	7.40741	1.69492	3.33333	0	1.5873	47.2	-39.7926	0.00351369
K06167	51.8519	57.6271	66.6667	64.8649	61.9048	91.2	-39.3481	4.32817e-05
K01903	0	0	0	0	0	39.2	-39.2	0.00243848
K01902	0	0	0	0	0	39.2	-39.2	0.00243848
K08681	0	0	0	0	0	39.2	-39.2	0.00243848
K15726	0	1.69492	10	2.7027	3.96825	39.2	-39.2	0.00243848
K09951	25.9259	18.6441	23.3333	59.4595	31.746	64.8	-38.8741	0.00501099
K08325	0	0	0	0	0	38.4	-38.4	0.00285828
K01082	0	0	0	0	0	38.4	-38.4	0.00285828
K01547	0	0	0	0	0	38.4	-38.4	0.00285828
K01546	0	0	0	0	0	38.4	-38.4	0.00285828
K04761	44.4444	55.9322	50	21.6216	44.4444	82.4	-37.9556	0.00131993
K00616	0	0	0	0	0	37.6	-37.6	0.00351369
K06177	18.5185	15.2542	6.66667	16.2162	13.4921	56	-37.4815	0.0085096
K07175	0	1.69492	0	0	0.793651	36.8	-36.8	0.00426715
K07071	0	0	0	0	0	36.8	-36.8	0.00426715
K02069	0	0	0	0	0	36	-36	0.00512465
K00275	0	0	0	0	0	36	-36	0.00512465
K15727	0	1.69492	10	2.7027	3.96825	36	-36	0.00512465
K01524	0	10.1695	3.33333	0	5.55556	36	-36	0.00512465
K03743	25.9259	1.69492	3.33333	0	1.5873	61.6	-35.6741	0.0138609
K06215	3.7037	0	0	0	0	39.2	-35.4963	0.0081299
K07646	3.7037	0	0	0	0	39.2	-35.4963	0.0081299
K08998	33.3333	59.322	60	81.0811	65.873	68.8	-35.4667	0.0112086
K02564	48.1481	61.0169	50	64.8649	59.5238	83.2	-35.0519	0.00284604
K01192	3.7037	8.47458	10	5.40541	7.93651	38.4	-34.6963	0.00987602
K01548	3.7037	0	0	0	0	38.4	-34.6963	0.00987602
K02068	0	0	0	0	0	34.4	-34.4	0.00749493
K01843	0	0	3.33333	18.9189	6.34921	34.4	-34.4	0.00749493
K06113	7.40741	38.9831	20	27.027	30.9524	41.6	-34.1926	0.0147582
K02529	44.4444	16.9492	3.33333	10.8108	11.9048	78.4	-33.9556	0.00806596
K02346	44.4444	20.339	36.6667	18.9189	23.8095	78.4	-33.9556	0.00806596
K01251	0	0	0	0	0	33.6	-33.6	0.00890702
K00666	0	0	0	0	0	33.6	-33.6	0.00890702
K01961	0	1.69492	10	0	3.1746	33.6	-33.6	0.00890702
K06942	62.963	64.4068	80	43.2432	61.9048	96	-33.037	3.18033e-05
K08641	29.6296	22.0339	33.3333	18.9189	23.8095	62.4	-32.7704	0.029542
K09789	3.7037	30.5085	20	8.10811	21.4286	36	-32.2963	0.0178206
K07481	0	0	0	0	0	32	-32	0.0131689
K21063	3.7037	5.08475	0	18.9189	7.93651	35.2	-31.4963	0.0214539
K15342	33.3333	16.9492	26.6667	59.4595	31.746	64.8	-31.4667	0.0378806
K00208	51.8519	16.9492	30	10.8108	18.254	83.2	-31.3481	0.00929864
K00526	0	0	0	0	0	31.2	-31.2	0.0157669
K03394	0	0	0	0	0	31.2	-31.2	0.0157669
K09861	48.1481	49.1525	40	13.5135	36.5079	79.2	-31.0519	0.0178206
K19302	66.6667	54.2373	63.3333	75.6757	62.6984	97.6	-30.9333	1.60454e-05
K07090	3.7037	6.77966	3.33333	2.7027	4.7619	34.4	-30.6963	0.0259287
K07003	3.7037	0	3.33333	2.7027	1.5873	34.4	-30.6963	0.0259287
K04751	0	0	20	0	4.7619	30.4	-30.4	0.018765
K00956	0	0	6.66667	0	1.5873	30.4	-30.4	0.018765
K08678	3.7037	1.69492	0	2.7027	1.5873	33.6	-29.8963	0.0302252
K07405	0	0	0	0	0	29.6	-29.6	0.0223606
K07220	0	0	0	5.40541	1.5873	29.6	-29.6	0.0223606
K03741	7.40741	1.69492	23.3333	5.40541	7.93651	36.8	-29.3926	0.043496
K02477	3.7037	6.77966	6.66667	8.10811	7.14286	32.8	-29.0963	0.0354206
K03306	0	0	0	0	0	28.8	-28.8	0.026673
K18930	0	37.2881	36.6667	59.4595	43.6508	28.8	-28.8	0.026673
K02188	3.7037	10.1695	13.3333	16.2162	12.6984	32	-28.2963	0.0420745
K09939	0	0	0	0	0	28	-28	0.0302438
K00537	0	0	0	0	0	28	-28	0.0302438
K21470	0	0	0	0	0	28	-28	0.0302438
K11645	0	0	0	0	0	27.2	-27.2	0.0357758
K07213	0	1.69492	0	8.10811	3.1746	27.2	-27.2	0.0357758
K06147	55.5556	57.6271	66.6667	64.8649	61.9048	82.4	-26.8444	0.0402123
K08974	0	0	0	0	0	26.4	-26.4	0.0424842
K00860	0	0	6.66667	0	1.5873	26.4	-26.4	0.0424842
K06889	62.963	77.9661	80	83.7838	80.1587	88	-25.037	0.0299271
K02014	77.7778	71.1864	63.3333	51.3514	63.4921	98.4	-20.6222	0.001525
K00789	77.7778	88.1356	93.3333	86.4865	88.8889	97.6	-19.8222	0.00481922
K00760	85.1852	96.6102	90	91.8919	93.6508	100	-14.8148	0.00264148
K07560	85.1852	72.8814	83.3333	83.7838	78.5714	99.2	-14.0148	0.0165044
